# Supplementary material for: Role of bioinformatics in establishing microRNAs as modulators of abiotic stress responses: the new revolution
Source: Front Physiol. 2015 Oct 26;6:286. doi: 10.3389/fphys.2015.00286 (PMC4620411; doi:10.3389/fphys.2015.00286)
Supplement: Supplementary Table 1 — List of all abiotic stress associated plant miRs. [file DataSheet1.XLSX]

## Sheet: Sheet1
miR Family	Plant	Stress	Target	Reference
miR-1	Populus euphratica, Zea mays	Salt, Drought	Cytochrome P450 like_TBP; Putative senescence-associated protein	(Xu et al., 2010;Qin et al., 2011)
miR-10	Glycine soja	High Alkali	Unindicated	(Ge et al., 2010)
miR-1023	Physcomitrella patens	Drought	Unindicated	(Wan et al., 2011)
miR-1025	Physcomitrella patens	Drought	Little protein 1	(Wan et al., 2011)
miR-1026	Oryza sativa	Drought	cDNA DNA-directed RNA polymerase 1B	(Zhou et al., 2010)
miR-1028	Physcomitrella patens	Drought	Chloroplast ribosomal protein L5	(Wan et al., 2011)
miR-1030	Oryza sativa	Drought	cDNA hypothetical protein	(Zhou et al., 2010)
miR-1031	Physcomitrella patens	Drought	Group 3 LEA	(Wan et al., 2011)
miR-1035	Oryza sativa, Physcomitrella patens	Drought	cDNA integral membrane protein, ATP-binding chaperone	(Zhou et al., 2010;Wan et al., 2011)
miR-1039	Physcomitrella patens	Drought	Oxyanion transporter-like protein	(Wan et al., 2011)
miR-1043	Physcomitrella patens	Drought	SOUL' haem-binding protein	(Wan et al., 2011)
miR-1050	Oryza sativa, Physcomitrella patens	Drought	cDNA TATA-binding protein-associated factor 2N, Chloroplast translation elongation factor EF-G	(Zhou et al., 2010;Wan et al., 2011)
miR-1054	Glycine soja, Physcomitrella patens	High Alkali, Drought	Glutamate synthase	(Ge et al., 2010;Wan et al., 2011)
miR-1059	Physcomitrella patens	Drought	Ubiquitin associated protein	(Wan et al., 2011)
miR-1077	Prunus persica	Drought	Unindicated	(Luo et al., 2014)
miR-1088	Oryza sativa	Drought	cDNA expressed protein	(Zhou et al., 2010)
miR-11	Celery cultivar	Heat, Salinity	Unindicated	(Jiang et al., 2014)
miR-1118	Glycine max	Phosphorus deficiency	Unindicated	(Zeng et al., 2010)
miR-1124	Triticum aestivum	Salt	Serine carboxypeptidase family protein	(Lu et al., 2011b)
miR-1125	Oryza sativa	Drought	cDNA expressed protein	(Zhou et al., 2010)
miR-1126	Oryza sativa, Triticum aestivum	Drought, cold	cDNA expressed protein, unindicated	(Zhou et al., 2010;Wang et al., 2014)
miR-1133	Triticum aestivum	Salinity	Pentatricopeptide (PPR) repeat-containing protein	(Lu et al., 2011b)
miR-1147	Chlamydomonas reinhardtii	Sulphur deficiency	Adenylate guanylate kinase	(Shu and Hu, 2012)
miR-1150	Chlamydomonas reinhardtii	Sulphur deficency	Cytochrome P450 CYP3/CYP5/CYP6/CYP9 subfamilies	(Shu and Hu, 2012)
miR-1156	Chlamydomonas reinhardtii	Sulphur deficiency	N-acetyltransferase	(Shu and Hu, 2012)
miR-1158	Chlamydomonas reinhardtii	Sulphur deficiency	6-phosphogluconate dehydrogenase, decarboxylating	(Shu and Hu, 2012)
miR-1166	Chlamydomonas reinhardtii	Sulphur deficiency	Phosphatidylglycerophosphate synthase	(Shu and Hu, 2012)
miR-12	Celery cultivar, Populus tomentosa	Heat, Salinity, cold, drought, High salt	Unindicated	(Ren et al., 2013;Jiang et al., 2014)
miR-1221	Physcomitrella patens	Drought	WCOR413 low temperature stress acclimation protein	(Wan et al., 2011)
miR-123	Populus euphratica	Drought	Development/cell death domain	(Li et al., 2011a)
miR-129	Glycine soja	Salinity	Unindicated	(Ge et al., 2010)
miR-13	Glycine max, Phaseolus vulgaris	Nitrate stress	Oxidoreductase activity, transcription regulator, L-ascorbate peroxidase 1, cytosolic	(Kulcheski et al., 2011;Babu et al., 2014)
miR-1311	Glycine max	Phosphorus deficiency	Unindicated	(Zeng et al., 2010)
miR-1318	Medicago truncatula, Oryza sativa	Heavy Metal	Unindicated in rice, calcium-binding proteins or Ca2?-ATPase in Medicago truncatula	(Nischal et al., 2012;Gupta et al., 2014)
miR-1320	Oryza sativa	Low temperature	Clathrin assembly protein	(Lv et al., 2010)
miR-1384	Nicotiana tabacum	Topping	Unindicated	(Guo et al., 2011)
miR-14	Glycine soja	Salinity	Unindicated	(Ge et al., 2010)
miR-1423	Panicum virgatum	Drought	Unindicated	(Jiang et al., 2014)
miR-1425	Oryza sativa	Oxygenous stress	Pentatricopeptide repeat (PPR) protein	(Li et al., 2011c)
miR-1427	Glycine max	Phosphorus deficiency	Calmodulin binding protein; Phenazine biosynthesis protein	(Zeng et al., 2010)
miR-1432	Festuca arundinacea, Medicago truncatula, Oryza sativa, Saccharum spp, Triticum dicoccoides	Glyphosate, arsenic (As) toxicity, Cadmium , Nitrogen deficiency, Drought, Drought	EF-hand protein, Phenylalanine tRNA synthetase-like	(Unver et al., 2010;Ding et al., 2011;Kantar et al., 2011;Ferreira et al., 2012;Nischal et al., 2012;Gupta et al., 2014)
miR-1435	Oryza sativa	Low temperature	B3 DNA binding domain containing protein	(Lv et al., 2010)
miR-1436	Brassica juncea, Festuca arundinacea, Glycine max	Arsenic, Glyphosate, Phosphorus deficiency	ketoacyl-CoA synthase, harpin-induced protein; dihydroflavonol-4-reductase; squamosa promoter-binding-like protein	(Unver et al., 2010;Zeng et al., 2010;Srivastava et al., 2013)
miR-1440	Oryza sativa	Arsenite treatment	Unindicated	(Liu, 2012)
miR-1444	Populus euphratica, Populus trichocarpa	Arsenite treatment, Drought, Copper (Cu) excess, Drought, Heat, Compression, Tension, salt stress	Oxidoreductase activity, Polyphenol oxidase gene, POPTR_0001s39950	(Lu et al., 2008;Li et al., 2011a;Lu et al., 2011a;Li et al., 2013b)
miR-1445	Populus trichocarpa	Drought, Heat, Salinity	Unindicated	Lu, S. et al. (2008), Qin, Y. et al. (2011)
miR-1446	Populus euphratica, Populus trichocarpa	Drought, Salinity, Heat,	Gibberellin response modulator-like protein; Homeodomain transcription factor	(Lu et al., 2008;Qin et al., 2011)
miR-1447	Populus euphratica, Populus trichocarpa	Drought, Heat, Salinity	ATP-binding cassette transport protein	(Lu et al., 2008;Qin et al., 2011)
miR-1448	Populus euphratica	Drought, Salinity	Unindicated	(Qin et al., 2011)
miR-1450	Brachypodium distachyon, Glycine max, Populus trichocarpa, Populus tomentosa, Triticum dicoccoides	Drought, Phosphorus deficiency, Compression, Heat, Low temperature	Mn superoxide dismutase	(Lu et al., 2008;Zeng et al., 2010;Kantar et al., 2011;Chen et al., 2012a;Jiang et al., 2014)
miR-15	Celery cultivar, Phaseolus vulgaris	Salinity and nitrate	Tryptophan synthase beta superfamily (fold type II), ABC-2 type transporter superfamily, O-sialoglycoprotein endopeptidase	(Babu et al., 2014;Jiang et al., 2014)
miR-1507	Glycine max, Glycine soja, Medicago truncatula	Drought, Salinity, Phosphorus deficiency, Aluminium excess	Splicing factor yt520-B; NBS-LRR resistance protein	(Zeng et al., 2010;Li et al., 2011b;Chen et al., 2012b;Zeng et al., 2012)
miR-1508	Glycine max	Phosphorus deficiency	Putative uncharacterized protein; Resistance gene analog NBS3	(Zeng et al., 2010)
miR-1509	Glycine max, Glycine soja, Phaseolus vulgaris	Phosphorus deficiency, Aluminum excess, Abscisic acid (ABA), Manganese (Mn)	bHLH104	(Valdes-Lopez et al., 2010;Zeng et al., 2010;Zeng et al., 2012)
miR-1510	Medicago truncatula	Drought, metal toxicity	Pyruvate decarboxylase (PDC) isozyme 1; Concanavalin A-like lectin/glucanase, NBSLRR resistance-like proteins	(Wang et al., 2011;Gupta et al., 2014)
miR-1511	Glycine max , Phaseolus vulgaris	Phosphorus deficiency, Ferrum deficiency	GRAS family transcription factor; Putative uncharacterized protein	(Valdes-Lopez et al., 2010;Zeng et al., 2010)
miR-1513	Glycine max	Drought	F-BOX domain protein	(Kulcheski et al., 2011)
miR-1514	Glycine max, Glycine soja, Phaseolus vulgaris	Aluminum excess, Abscisic acid (ABA), Drought	PsEMF1-related gibberellin 2-B hydroxylase	(Arenas-Huertero et al., 2009;Zeng et al., 2012)
miR-156	Arabidopsis thaliana, Brachypodium distachyon, Brassica juncea, Brassica napus, Brassica rapa, Glycine max , Glycine soja, Gossypium raimondii, Hordeum vulgare, Ipomoea campanulata, Jacquemontia pentantha, Medicago truncatula, Nicotiana tabacum, Oryza sativa, Panicum virgatum, Phalaenopsis aphrodite, Populus euphratica, Populus tremula, Populus trichocarpa, Prunus persica, Rehmannia glutinosa, Se…	Aluminum excess, Arsenite treatment, Cadmium , cold, Compression, Cropping, Drought, heat, Heat, heavy metal, High salt, Hypoxia, Low temperature, Mercury (Hg), Nitrogen deficiency, osmotic stress, Ozone , Phosphorus deficiency, Radiation, salt, Sulphur deficiency, Tension, Topping, Ultraviolet B (UV-B), water deficit, Waterlogging	Squamosa promoter-binding protein	(Jones-Rhoades and Bartel, 2004;Lu et al., 2005;Liu et al., 2008;Lu et al., 2008;Zhou et al., 2008a;Ding et al., 2009;Hsieh et al., 2009;Jia et al., 2009a;Wei et al., 2009;Huang et al., 2010;Kantar et al., 2010;Kong et al., 2010;Lee et al., 2010;Lv et al., 2010;Moldovan et al., 2010;Shen et al., 2010;Zeng et al., 2010;Zhou et al., 2010;An et al., 2011;Ding et al., 2011;Guo et al., 2011;Kantar et …
miR-157	Arabidopsis thaliana, Gossypium raimondii, Glycine max , Nicotiana tabacum, Panicum virgatum, Rehmannia glutinosa	Cropping, drought, High salt, Hypoxia, Low temperature, Phosphorus deficiency, salinity, salt, Topping	Squamosa promoter-binding protein	(Zhou et al., 2008a;Byun et al., 2009;Moldovan et al., 2010;Zeng et al., 2010;Yang et al., 2011;Sun et al., 2012;Tang et al., 2012;Xie et al., 2014;Xie et al., 2015)
miR-158	Arabidopsis thaliana, Brassica napus, Solanum lycopersicum	Hypoxia, Ferrum deficiency, Drought, Cadmium , Ferrum deficiency, Phosphorus deficiency	Squamosa promoter-binding protein, Pentatricopeptide repeat-containing, WD-40 repeat family protein, MYB transcription factor, xyloglucan fucosyltransferase	(Arenas-Huertero et al., 2009;Buhtz et al., 2010;Gu et al., 2010;Moldovan et al., 2010;Barrera-Figueroa et al., 2012;Waters et al., 2012)
miR-159	Arabidopsis thaliana, Brassica napus, Brassica rapa, Glycine max , Gossypium hirsutum, Ipomoea campanulata, Jacquemontia pentantha, Medicago truncatula, Nicotiana tabacum, Nicotiana tabacum , Oryza sativa, Panicum virgatum, Phaseolus vulgaris, Populus tremula, Populus trichocarpa, Prunus persica, Saccharum officinarum, Saccharum spp, Triticum aestivum	ABA, Aluminum excess, Arsenite treatment, Cadmium , cold , Compression, drought, Ferrum deficiency, Gibberellic acid (GA), Heat, Hypoxia, Low temperature, Nitrogen deficiency, Ozone , Phosphorus deficiency, Salt, Sulphur deficiency, Topping, Ultraviolet B (UV-B), water deficit, wounding	MYB transcription factor	(Achard et al., 2004;Jones-Rhoades and Bartel, 2004;Lu et al., 2005;Reyes and Chua, 2007;Liu et al., 2008;Zhou et al., 2008a;Arenas-Huertero et al., 2009;Hsieh et al., 2009;Jia et al., 2009a;Liu et al., 2009;Kong and Yang, 2010;Patade and Suprasanna, 2010;Xin et al., 2010;An et al., 2011;Frazier et al., 2011;Guo et al., 2011;Lu et al., 2011b;Barakat et al., 2012;Chen et al., 2012b;Eldem et al., 2…
miR-16	Arabidopsis thaliana	ABA, Salt and Nitrate	NFYA5 transcript, Germin-like protein; Ethylene-Insensitive3 (EIN3)-Like 1 protein, Thymidine kinase	(Sanan-Mishra et al., 2009;Ding et al., 2013;Ren et al., 2013;Babu et al., 2014;Stief et al., 2014)
miR-160	Arabidopsis thaliana, Celery varietie, Glycine max , Gossypium raimondii, Ipomoea campanulata, Jacquemontia pentantha, Medicago truncatula, Nicotiana tabacum, Oryza sativa, Phaseolus vulgaris, Populus tremula, Populus trichocarpa, Prunus persica, Rehmannia glutinosa, Setaria italica, Triticum aestivum, Zea mays	Abscisic acid (ABA) , Aluminum excess, Auxin, cold, Compression, Cropping, Drought, Heat, Low temperature, Manganese (Mn) , Nitrogen deficiency, osmotic stress, Phosphorus deficiency, salt stress, Topping, Ultraviolet B (UV-B), water deficit	Auxin responsive factor	(Lu et al., 2005;Lu et al., 2008;Jia et al., 2009a;Kong et al., 2010;Lundmark et al., 2010;Xin et al., 2010;Zeng et al., 2010;Guo et al., 2011;Lima et al., 2011;Lu et al., 2011a;Lu et al., 2011b;Xu et al., 2011;Yang et al., 2011;Chen et al., 2012a;Eldem et al., 2012;Ding et al., 2013;Li et al., 2013b;Ghorecha et al., 2014;Khan et al., 2014;Yin et al., 2014;Xie et al., 2015)
miR-161	Arabidopsis thaliana, Brassica napus	Drought, Cadmiun	Unindicated	(Hajdarpasic and Ruggenthaler, 2012;Zhou et al., 2012a)
miR-162	Arabidopsis thaliana, Brassica juncea, Brassica napus, Brassica rapa, Medicago truncatula, Nicotiana tabacum, Oryza sativa, Phalaenopsis aphrodite, Populus trichocarpa, Panicum virgatum, Setaria italica, Zea mays	Arsenic , Cadmium , Arsenite treatment, Drought, Aluminum excess, Arsenite treatment, Cadmium , heat, Low temperature, Compression, Tension, Drought, High salt, salinity, Nitrogen deficiency	DCL1	(Lu et al., 2005;Byun et al., 2009;An et al., 2011;Ding et al., 2011;Burklew et al., 2012;Sun et al., 2012;Yu et al., 2012;Zhao et al., 2012;Zhou et al., 2012a;Srivastava et al., 2013;Khan et al., 2014;Li et al., 2014a)
miR-163	Arabidopsis thaliana, Prunus persica	Phosphorus deficiency, Ferrum deficiency, Low temperature, Drought	S-adenosylmethionine-dependent methyltransferase (SAMT)	(Byun et al., 2009;Lundmark et al., 2010;Waters et al., 2012;Luo et al., 2014;Yin et al., 2014)
miR-164	Arabidopsis thaliana, Brachypodium distachyon, Brassica napus, Celery varietie, Festuca arundinacea, Glycine soja, Medicago truncatula, Nicotiana tabacum, Oryza sativa, Panicum virgatum, Populus euphratica, Populus tremula, Populus trichocarpa, Rehmannia glutinosa, Saccharum spp, Triticum aestivum, Zea mays	Aluminum excess, Auxin, Cadmium , Cold, Compression, Cropping, Drought, Glyphosate, heat, High salt, Low temperature, Mercury (Hg), Nitrogen deficiency, Radiation, Salt, Sulphur deficiency, Tension, Topping, Ultraviolet B (UV-B), Wounding	NAC family gene, TCP transcription factor	(Lu et al., 2005;Lu et al., 2008;Zhou et al., 2008a;Ding et al., 2009;Jia et al., 2009a;Huang et al., 2010;Unver et al., 2010;Guo et al., 2011;Li et al., 2011a;Wang et al., 2011;Zhang et al., 2011a;Eldem et al., 2012;Ferreira et al., 2012;Macovei and Tuteja, 2012;Nischal et al., 2012;Tang et al., 2012;Zeng et al., 2012;Zhou et al., 2012a;Zhou et al., 2012b;Bertolini et al., 2013;Li et al., 2013b;…
miR-165	Arabidopsis thaliana, Brassica juncea, Glycine max , Prunus persica, Triticum aestivum,	Low temperature, Ozone , arsenic , Phosphorus deficiency, Drought, Salt	HD-ZIP transcription factor	(Liu et al., 2008;Zhou et al., 2008a;Zeng et al., 2010;Eldem et al., 2012;Iyer et al., 2012;Srivastava et al., 2013;Wang et al., 2014)
miR-166	Arabidopsis thaliana, Glycine max, Gossypium raimondii, Hordeum vulgare, Medicago truncatula, Nicotiana tabacum, Oryza sativa, Panicum virgatum, Populus tremula, Prunus persica, Rehmannia glutinosa, Solanum linnaeanum, Triticum aestivum, Triticum dicoccoides, Zea mays ,	Aluminum excess, Arsenite treatment, Cadmium , cold, Cropping, Drought, Heat, heavy metal, High alkali, salt, Low temperature, Mercury (Hg), Nitrogen deficiency, Ozone , Phosphorus deficiency, salinity, Topping, Ultraviolet B (UV-B), Waterlogging	Squamosa-promoter binding protein (SBP)-like transcription factor, HD-Zip protein	(Zhang et al., 2008;Zhou et al., 2008a;Zhou et al., 2008b;Amor et al., 2009;Byun et al., 2009;Ding et al., 2009;Jia et al., 2009a;Kantar et al., 2010;Kong et al., 2010;Lv et al., 2010;Trindade et al., 2010;Xin et al., 2010;Zeng et al., 2010;Ding et al., 2011;Kantar et al., 2011;Kulcheski et al., 2011;Li et al., 2011b;Lima et al., 2011;Yang et al., 2011;Barakat et al., 2012;Iyer et al., 2012;Nisch…
miR-167	Arabidopsis thaliana, Brassica juncea, Brassica napus, Brassica rapa, Glycine max , Gossypium raimondii, Medicago truncatula, Nicotiana tabacum , Oryza sativa, Panicum virgatum, Populus tomentosa, Populus tremula, Prunus persica, Rehmannia glutinosa, Triticum aestivum, Zea mays		ARF transcription factor	(Liu et al., 2008;Byun et al., 2009;Ding et al., 2009;Hsieh et al., 2009;Jia et al., 2009a;Liu et al., 2009;Wei et al., 2009;Huang et al., 2010;Lv et al., 2010;Shen et al., 2010;Zeng et al., 2010;Zhou et al., 2010;Frazier et al., 2011;Li et al., 2011a;Lu et al., 2011b;Burklew et al., 2012;Chen et al., 2012a;Iyer et al., 2012;Kinoshita et al., 2012;Nischal et al., 2012;Sun et al., 2012;Zhao et al.…
miR-168	Arabidopsis thaliana, Brassica napus, Celery varietie, Festuca arundinacea, Glycine max , Ipomoea campanulata, Jacquemontia pentantha, Medicago truncatula, Oryza sativa, Phalaenopsis aphrodite, Populus euphratica, Populus tomentosa, Populus tremula, Populus trichocarpa, Prunus persica, Rehmannia glutinosa, Saccharum spp, Triticum aestivum, Zea mays		AGO1	(Lu et al., 2005;Liu et al., 2008;Lu et al., 2008;Ding et al., 2009;Jia et al., 2009a;Jia et al., 2009b;Wei et al., 2009;Huang et al., 2010;Lv et al., 2010;Unver et al., 2010;Xin et al., 2010;Zeng et al., 2010;Zhou et al., 2010;An et al., 2011;Capitão et al., 2011;Lima et al., 2011;Qin et al., 2011;Yang et al., 2011;Chen et al., 2012a;Eldem et al., 2012;Hajdarpasic and Ruggenthaler, 2012;Nischal …
miR-169	Arabidopsis thaliana, Brassica rapa, Glycine max, Gossypium raimondii, Ipomoea campanulata, Jacquemontia pentantha, Medicago truncatula, Nicotiana tabacum, Oryza sativa, Panicum virgatum, Phaseolus vulgaris, Populus euphratica, Populus tomentosa, Populus tremula, Populus trichocarpa, Prunus persica, Saccharum spp, Solanum lycopersicum, Triticum aestivum, Zea mays	Abscisic acid (ABA) , Aluminum excess, Arsenite treatment, cold, Drought, Ferrum deficiency, Heat, Heavy metal, High salt, Low temperature, nitrate-responsive, Nitrogen deficiency, Ozone , Phosphorus deficiency, salinity, Topping, Ultraviolet B (UV-B), water deficit	CBF HAP2-like factor, Nuclear Transcription Factor Y Subunit, CCAAT-binding transcription factor (CBF-B/NF-YA) family protein	(Zhao et al., 2007b;Zhao et al., 2007a;Li et al., 2008;Liu et al., 2008;Lu et al., 2008;Zhou et al., 2008a;Ding et al., 2009;Hsieh et al., 2009;Jia et al., 2009a;Jia et al., 2009b;Liu et al., 2009;Zhao et al., 2009;Gu et al., 2010;Kong and Yang, 2010;Lee et al., 2010;Lv et al., 2010;Shen et al., 2010;Trindade et al., 2010;Valdes-Lopez et al., 2010;Xin et al., 2010;Zhou et al., 2010;Frazier et al.…
miR-17	Celery cultivar, Populus tomentosa , Phaseolus vulgaris	Salinity, Salt, Nitrate	Unindicated, RING-H2 finger protein A cellular membrane protein involved in RNA binding	(Ren et al., 2013;Babu et al., 2014;Jiang et al., 2014)
miR-170	Brachypodium distachyon, Oryza sativa	Drought	Scarecrow-like transcription factor; Sodiumin-ducible calcium-binding protein (ACP1)	(Zhou et al., 2010;Budak and Akpinar, 2011)
miR-171	Arabidopsis thaliana, Brassica napus, Glycine max, Hordeum vulgare, Ipomoea campanulata, Jacquemontia pentantha, Medicago truncatula, Nicotiana tabacum, Oryza sativa, Populus trichocarpa, Populus tomentosa, Panicum virgatum, Rehmannia glutinosa, Setaria italica, Solanum linnaeanum, Solanum tuberosum, Triticum dicoccoides	Aluminum excess, Cadmium , cold, Cropping, Drought, Heat, heavy metal, Low temperature, Mercury (Hg), Nitrogen deficiency, salt, Topping, water deficit	Scarecrow-like transcription factor; Sodiumin-ducible calcium-binding protein (ACP1), GRAS transcription factor, Squamosa promoter binding protein; Homeodomain-leucine zipper protein	(Zhao et al., 2007b;Liu et al., 2008;Lu et al., 2008;Zhou et al., 2008b;Kantar et al., 2010;Lv et al., 2010;Zhou et al., 2010;Ding et al., 2011;Guo et al., 2011;Hwang et al., 2011;Kantar et al., 2011;Yang et al., 2011;Chen et al., 2012a;Chen et al., 2012c;Hajdarpasic and Ruggenthaler, 2012;Zhou et al., 2012a;Zhou et al., 2012b;Devi et al., 2013;Li et al., 2013a;Ghorecha et al., 2014;Khan et al., …
miR-1711	Populus trichocarpa	Drought, heat, Salt	Unindicated	(Lu et al., 2008)
miR-172	Arabidopsis thaliana, Brachypodium distachyon, Brassica napus, Gossypium raimondii, Ipomoea campanulata, Ipomoea nil, Jacquemontia pentantha, Medicago truncatula, Nicotiana tabacum , Oryza sativa, Oryza sativa, Prunus persica, Populus trichocarpa, Panicum virgatum, Solanum linnaeanum, Solanum lycopersicum, Solanum tuberosum, Triticum aestivum, Zea mays ,	Aluminum excess, Cadmium , Compression, Drought, Ferrum deficiency, Heat, High light , Hypoxia, Low temperature, Mercury (Hg), osmotic stress, Phosphorus deficiency, salinity, Salt Stress, Topping, water deficit	APETALA2-like factor; bZIP family (G-box); MYB; Nodulin MtN3 family protein; Glycosyl transferase	(Lu et al., 2005;Liu et al., 2008;Zhou et al., 2008a;Cohu et al., 2009;Hsieh et al., 2009;Gu et al., 2010;Kong and Yang, 2010;Lee et al., 2010;Moldovan et al., 2010;Zhou et al., 2010;Frazier et al., 2011;Guo et al., 2011;Lima et al., 2011;Barakat et al., 2012;Sun et al., 2012;Zhou et al., 2012a;Zhou et al., 2012b;Li et al., 2013b;Ghorecha et al., 2014;Li et al., 2014a;Yin et al., 2014;Zhuang et a…
miR-173	Arabidopsis thaliana, Solanum tuberosum	Drought, Ferrum deficiency	Nucleopori(Ren and Tang, 2012)n-related, APETALA2-like factor; bZIP family (G-box); MYB; Nodulin MtN3 family protein; Glycosyl transferase	(Cohu et al., 2009;Kong and Yang, 2010)
miR-174	Triticum aestivum	High salt	Unindicated	(Lu et al., 2011b)
miR-18	Celery cultivar	heat, Salinity, cold, drought	Unindicated	(Jiang et al., 2014)
miR-1846	Glycine max, Oryza sativa	Nitrogen deficiency, Heat	Palmitoyltransferase ZDHHC9; ATP binding protein	(Zeng et al., 2010;Nischal et al., 2012;Li et al., 2014a)
miR-1850	Brachypodium distachyon, Oryza sativa	Drought, Low temperature	Regulatory protein; NPR1	(Lv et al., 2010;Budak and Akpinar, 2011)
miR-1858	Glycine max	Phosphorus deficiency	B-box zinc finger family protein; Aquaporin SIP1	(Zeng et al., 2010)
miR-1860	Oryza sativa	heat	LOC_Os11g07480	(Li et al., 2014a)
miR-1861	Oryza sativa	heat	LOC_Os10g26820	(Li et al., 2014a)
miR-1866	Oryza sativa	Drought, High salt, Low temperature	Unindicated	(Barrera-Figueroa et al., 2012)
miR-1867	Brachypodium distachyon, Oryza sativa, Triticum dicoccoides	Drought, Low temperature, Salt	Putative protein; DUF1242 superfamily	(Barrera-Figueroa et al., 2012))
miR-1868	Oryza sativa	Low temperature	hydrolase/ protein serine/threonine phosphatase	(Lv et al., 2010)
miR-1876	Oryza sativa	Nitrogen deficiency, Low temparature	Histone deacetylase 6	(Lv et al., 2010;Nischal et al., 2012)
miR-1879	Glycine max	Phosphorus deficiency	Acetolactate synthase; Amino acid binding protein	(Zeng et al., 2010)
miR-1881	Brachypodium distachyon, Glycine max , Triticum dicoccoides, Oryza sativa	Drought, Phosphorus deficiency	Eukaryotic translation initiation factor 4E type 3	(Zeng et al., 2010; Budak and Akpinar, 2011; Kantar et al., 2011)
miR-1884	Oryza sativa	Low temperature	ATPase; Transposon protein	(Lv et al., 2010)
miR-1885	Brassica napus	Cadmium , Heat	Unindicated	(Barrera-Figueroa et al., 2012)
miR-2	Celery cultivar, Glycine soja	salinity, High alkali	Unindicated
				(Ge et al., 2010;Jiang et al., 2014)
miR-2001	Oryza sativa	High salt	Hypothetical protein; Protein GPR107 precursor	(CHIOU, 2007)
miR-2002	Oryza sativa	Drought	Hypothetical protein; Caltractin; Mitogen-activated protein kinase 2; YGGT family protein; Protein TOC75	(CHIOU, 2007)
miR-2003	Oryza sativa	High salt	Expressed protein; HEAT repeat family protein; Ribosomal protein S11 containing protein; Hypothetical protein; NAC domain-containing protein 90	(CHIOU, 2007)
miR-2004	Oryza sativa	Abscisic acid (ABA)	EMB2745; Exonuclease; Lectin receptor-type protein kinase; FAD binding domain containing protein; Serine/threonine-protein kinase receptor	(CHIOU, 2007)
miR-2005	Oryza sativa, Triticum aestivum	Salt, Heat	Nitrate and chloride transporter; Phosphate carrier protein	(Xin et al., 2010;(CHIOU, 2007)
miR-2006	Oryza sativa	Drought, Abscisic acid (ABA) , Salt	Hypothetical protein; Conserved hypothetical protein	(CHIOU, 2007)
miR-2007	Oryza sativa	Drought	DNA binding protein; F-box domain containing protein	(CHIOU, 2007)
miR-2083	Physcomitrella patens	Drought	Rubisco small subunit	(Wan et al., 2011)
miR-2088	Medicago truncatula	Aluminum excess	Unindicated	(Chen et al., 2012)
miR-2089	Medicago truncatula	Drought, Aluminum excess	NB-ARC domain protein	(Wang et al.. 2011; Chen et al., 2012)
miR-2106	Oryza sativa	Arsenite treatment	Unindicated	(Yu et al., 2012)
miR-2109	Glycine soja	Aluminum excess	Unindicated	(Zeng et al., 2012)
miR-2111	Arabidopsis thaliana, Brassica napus, Medicago truncatula, Nicotiana tabacum	Phosphorus deficiency, Cadmium , Copper (Cu) deficiency, Ferrum deficiency, Mercury (Hg), Drought, Topping	Calcineurin-like phosphoesterase
				(Hsieh et al., 2009;Buhtz et al., 2010;Guo et al., 2011;Wang et al., 2011;Zhou et al., 2012a;Zhou et al., 2012b)
miR-2118	Medicago truncatula, Oryza sativa, Phaseolus vulgaris	Drought, Metal toxicity, Heat, Drought, High salt, Low temperature, Abscisic acid (ABA) , Ferrum deficiency, Phosphorus deficiency	APS-reductase; Ser-carboxypeptidase	(Arenas-Huertero et al., 2009;Valdes-Lopez et al., 2010;Wang et al., 2011;Gupta et al., 2014;Li et al., 2014a)
miR-2119	Phaseolus vulgaris	Drought, Abscisic acid (ABA)	Peptidyl-prolyl cis-trans isomerase; C2-H2 zinc ﬁnger protein; Subtilisin-like protease	(Arenas-Huertero et al., 2009)
miR-2123	Oryza sativa	Nitrogen deficiency	Unindicated	(Nischal et al., 2012)
miR-2218	Glycine soja	Aluminum excess	Unindicated	(Zeng et al., 2012)
miR-2275	Oryza sativa, Zea mays	Drought, Heat, Low temperature	LOC_Os09g32944	(Barrera-Figueroa et al., 2012; Li et al., 2014a)
miR-24	Populus tomentosa	High salt	Unindicated	(Stief et al., 2014)
miR-244	Glycine soja	High alkali	Unindicated	(Ge et al., 2010)
miR-25	Celery cultivar	heat, Salinity, cold, drought	Unindicated	(Jiang et al., 2014)
miR-259	Glycine soja	High alkali	Unindicated	(Ge et al., 2010)
miR-2592	Medicago truncatula	Mercury (Hg)	Unindicated	(Zhou et al., 2012)
miR-2593	Medicago truncatula	Mercury (Hg)	Unindicated	(Zhou et al., 2012)
miR-2595	Medicago truncatula	Mercury (Hg)	Unindicated	(Zhou et al., 2012)
miR-2597	Medicago truncatula	Mercury (Hg), Aluminum excess	Unindicated	(Chen et al., 2012;Zhou et al., 2012)
miR-2633	Medicago truncatula	Mercury (Hg)	Unindicated	(Zhou et al., 2012)
miR-2661	Medicago truncatula	Mercury (Hg)	Unindicated	(Zhou et al., 2012)
miR-2668	Medicago truncatula	Aluminum excess	Unindicated	(Zhou et al., 2012)
miR-2687	Medicago truncatula	Hg-stress	Xyloglucan endotransglucosylase/hydrolase (XTH)	(Gupta et al., 2014)
miR-27	Celery cultivar, Triticum aestivum	Heat	Unindicated	(Jiang et al., 2014)
miR-277	Populus euphratica	salt stress	POPTR_0001s41680	(Li et al., 2013)
miR-28	Celery cultivar	Drought, heat, Salinity, cold	Unindicated	(Jiang et al., 2014)
miR-29	Oryza sativa	High salt	Unindicated	(Sanan-Mishra et al., 2009)
miR-3	Zea mays	Drought, Phosphorus deficiency	Unindicated	(Ding et al., 2009;Zhang et al., 2012)
miR-31	Glycine soja	High alkali	Unindicated	(Ge et al., 2010)
miR-319	Arabidopsis thaliana, Brassica napus, Brassica rapa, Glycine max, Glycine max , Ipomoea campanulata, Jacquemontia pentantha, Medicago truncatula, Oryza sativa, Populus tomentosa, Saccharum spp, Solanum linnaeanum, Solanum lycopersicum, Triticum aestivum, Zea mays	Abscisic acid (ABA) , aluminum stress, Arsenite treatment, Cadmium , cold, Drought, Gibberellic acid (GA), Low temperature, Mercury (Hg), Nitrogen deficiency, Ozone , Phosphorus deficiency, Salt Stress, water deficit	TCP transcription factor	Sunkar and Zhu et al., 2004;Liu et al., 2008; Zhang et al., 2008; Zhou et al., 2008; Liu et al., 2009; Byun et al., 2009; Liu et al., 2009; Lv et al., 2010; Shen et al., 2010; Kong et al., 2010; Gu et al., 2010; Zeng et al., 2010; Xu et al., 2011; Yu et al., 2012; Barrera-Figueroa et al., 2012;Chen et al., 2012; Iyer. et al., 2012; Thiebaut et al., 2012; Devi et al., 2013; Li et al., 2013; Srivas…
miR-35	Glycine soja	High alkali	TCP transcription factor	(Ge et al., 2010)
miR-390	Arabidopsis thaliana, Brachypodium distachyon, Brassica juncea, Brassica rapa, Medicago truncatula, Oryza sativa, Prunus persica, Populus trichocarpa, Populus tremula, Vigna unguiculata	Aluminum stress, Arsenite treatment, High salt, Aluminum excess, Arsenite treatment, Cadmium , Heat, Drought, Low temperature, Ultraviolet B (UV-B)	Leucine-rich repeat receptor-like protein kinase, Auxin response factor, TCP transcription factor	(Lu et al., 2008; Lu et al., 2008; Lelandais-Brière et al., 2009; Jia et al., 2009; Budak and Akpinar et al., 2011; Ding et al., 2011; Barakat et al., 2012; Chen et al., 2012; Eldem et al., 2012; Liu and Zhang 2012; Yu et al., 2012; Ding et al., 2013; Srivastava et al., 2013; Li et al., 2014;Gupta et al., 2014; He et al., 2014)
miR-391	Arabidopsis thaliana	Phosphorus deficiency, heat, Hypoxia	Protein kinase	(Moldovan et al., 2010; Lundmark et al., 2010; Stief et al., 2014)
miR-393	Arabidopsis thaliana, Brassica napus, Festuca arundinacea, Gossypium raimondii, Ipomoea campanulata, Jacquemontia pentantha, Medicago truncatula, Nicotiana tabacum , Oryza sativa, Prunus persica, Populus trichocarpa, Populus tremula, Phaseolus vulgaris, Triticum aestivum, Brassica napus	Abscisic acid (ABA) , Aluminum stress, Arsenite treatment, Auxin, Cadmium , Drought, Glyphosate, heat, heavy metal, High alkali, Low temperature, Mercury (Hg), Nitrogen deficiency, phosphate deprivation, Phosphorus deficiency, salinity, salt stress, Ultraviolet B (UV-B), water deficit	F-box protein(AFB3); AFB2; Auxin receptor; TIR1; F-box protein; AFB2; basic helix–loop–helix family protein, Phytosulfokine receptor precursor; GRF-interact-ing factor (GIF)	(Sunkar and Zhu et al., 2004; Xie et al., 2007;Liu et al., 2008; Zhang et al., 2008; Zhou, et al., 2008; Lu et al., 2008; Jia et al., 2009; Byun et al., 2009; Huang et al., 2010; Unver et al., 2010; Valdés‐López et al., 2010; Chen et al., 2011; Wang et al., 2011; Lima et al., 2011; Gao et al., 2011; Frazier et al., 2011; Tang et al., 2012; Yu et al., 2012; Eldem et al., 2012; Chen et al., 2012; D…
miR-394	Arabidopsis thaliana, Brassica napus, Celery varietie, Gossypium raimondii, Glycine max, Nicotiana tabacum, Oryza sativa, Populus trichocarpa, Populus tomentosa, Solanum lycopersicum, Saccharum spp, Zea mays	Arsenite treatment, Cadmium , cold, Drought, Ethylene, Ferrum deficiency, heat, Low temperature, Nitrogen deficiency, osmotic stress, Phosphorus deficiency, salinity, salt stress, Sulphur deficienc	F-box protein	(Zhou et al., 2008; Lu et al., 2008; Liu et al., 2008; Byun et al., 2009; Liu et al., 2009; Huang et al., 2010; Kong et al., 2010; Gu et al., 2010; Li et al., 2011;Ferreira et al., 2012; Ni et al., 2012; Barrera-Figueroa et al., 2012; Yu et al., 2012; Ren et al., 2012; Zhao et al., 2012; Li et al., 2013; Yin et al., 2014; Kumar 2014;Li et al., 2014; Xie et al., 2015)
miR-395	Arabidopsis thaliana, Brassica juncea, Brassica napus, Brassica rapa, Celery varietie, Ipomoea campanulata, Jacquemontia pentantha, Nicotiana tabacum, Oryza sativa, Prunus persica, Populus trichocarpa, Populus tomentosa, Populus tremula, Panicum virgatum, Rehmannia glutinosa, Zea mays	Abscisic acid (ABA) , Aluminum excess, arsenic , Arsenite treatment, Cadmium , cold, Cropping, Drought, heat, Low temperature, Nitrogen deficiency, osmotic stress, Phosphorus deficiency, salt stress, sulfate starvation, Sulphur deficiency, Topping, Ultraviolet B (UV-B), water deficit	ATP sulfurylase, cDNA low affinity sulphate transporter, 3-Padenosine 5-phosphosulfate synthetase; Low affinity sulfate transporter 3	Jones-Rhoades et al., 2004; Sun et al., 2005; Lu et al., 2008; Ding et al., 2009; CHIOU 2009; Jia et al., 2009; Kawashima et al., 2009; Hsieh et al., 2009; Buhtz et al., 2010; Zhou et al., 2010; Liang et al., 2010; Kim et al., 2010; CHIOU 2010; Frazier et al., 2011; Frazier et al., 2011; Guo et al., 2011; Kawashima et al., 2011; Lima et al., 2011; Xu et al., 2011; Yang et al., 2011; Barrera-Figue…
miR-396	Arabidopsis thaliana, Brachypodium distachyon, Brassica napus, Gossypium raimondii, Glycine max , Glycine soja, Helianthus annuus, Medicago truncatula, Nicotiana tabacum, Oryza sativa, Phalaenopsis aphrodite, Populus trichocarpa, Prunus persica, Populus trichocarpa, Panicum virgatum, Rehmannia glutinosa, Saccharum spp, Triticum aestivum, Zea mays , Arabidopsis thaliana, Ipomoea campanulata, Jacqu…	Aluminum excess, Cadmium , Cropping, Drought, heat, High alkali, Low temperature, Nitrogen deficiency, Phosphorus deficiency, salinity, Salt, water deficit	GRL transcription factors; Rhodenase-like protein; Kinesin-like protein B	Sun et al., 2003; Xie et al., 2007; Zhou et al., 2008; Liu et al., 2008; Lu et al., 2008; Lelandais-Brière et. al., 2009; Ding et al., 2009; Zhou et al., 2010; Zeng et al., 2010; Gao et al., 2010; Kantar et al., 2011; Yang et al., 2011; Ding et al., 2011; Frazier et al., 2011;An et al., 2011; Zeng et al., 2012; Zhou et al., 2012; Tang et al., 2012; Burklew et al., 2012; Chen et al., 2012; Barakat…
miR-397	Arabidopsis thaliana, Brachypodium distachyon, Brassica napus, Glycine max, Ipomoea campanulata, Jacquemontia pentantha, Nicotiana tabacum, Oryza sativa, Prunus persica, Populus trichocarpa, Panicum virgatum, Phaseolus vulgaris, Rehmannia glutinosa, Setaria italica, Solanum linnaeanum, Saccharum spp, Zea mays	Abscisic acid (ABA) , Aluminum excess, Arsenite treatment, Copper (Cu) deficiency, Copper (Cu) excess, Cropping, Drought, Ferrum deficiency, heat, Low temperature, Manganese (Mn) , Nitrogen deficiency, Ozone , Phosphorus deficiency, Salt Stress, Sulphur deficiency, Topping, water deficit	cDNA L-ascorbate oxidase precursor; Monocopper oxidase-like protein SKS1 precursor, Laccase, β-Fructofuranosidase	(Sun et al., 2002; Abdel-Ghany et al., 2008; Zhou et al., 2008; Liu et al., 2008; Zhang et al., 2009; Buhtz et al., 2010; Valdés‐López et al., 2010; Zhou et al., 2010; Yang et al., 2011; Guo et al., 2011; Kulcheski et al., 2011; Chiang 2011; Xu et al., 2011; Burklew, et al., 2012; Eldem et al., 2012; Ferreira et al., 2012; Liu and Zhang et al., 2012; Zhao et al., 2012; Devi et al., 2013; Ding et …
miR-398	Arabidopsis thaliana, Brassica napus, Glycine max, Ipomoea campanulata, Jacquemontia pentantha, Medicago truncatula, Nicotiana tabacum, Oryza sativa, Phaseolus vulgaris, Populus tremula, Populus trichocarpa, Prunus persica, Rehmannia glutinosa, Setaria italica, Triticum aestivum, Triticum dicoccoides, Zea mays	Abscisic acid (ABA) , aluminum stress, Cadmium , Carbon (C) deficiency, cold, Copper (Cu) deficiency, Copper (Cu) excess, Cropping, Cu2+-deprived, Drought, Ferrum deficiency, Heat, High light , High salt, Low temperature, Mercury (Hg), Nitrogen deficiency, oxidative stress, Ozone , Phosphorus deficiency, Sucrose, Topping, Ultraviolet B (UV-B), water deficit, wounding	Cu/Zn Superoxide dismutase 1; Cu/Zn Superoxide dismutase 2, selenium-binding protein	Sunkar et al., 2006; Zhang et al., 2008; Dugas and Bartel et al., 2008; Zhou et al., 2007; Zhou et al., 2008; Yamasaki et al., 2008; Cohu et al., 2009; Hsieh et al., 2009; Jagadeeswaran et al., 2009; Jia et al., 2009; Yamasaki et al., 2009; Pant et al., 2009; Trindade et al., 2010; Lee et al., 2010; Valdés‐López et al., 2010; Zeng et al., 2010; Buhtz, et al., 2010; Miura et al., 2010; Wang et al.…
miR-399	Arabidopsis thaliana, Brassica napus, Medicago truncatula, Nicotiana tabacum, Oryza sativa, Populus tremula, Panicum virgatum, Phaseolus vulgaris, Solanum lycopersicum, Saccharum spp, Triticum aestivum, Zea mays	Abscisic acid (ABA) , Aluminum excess, Copper (Cu) deficiency, Drought, heat, High salt, Low temperature, Manganese (Mn) , Nitrogen deficiency, phosphate deprivation, Phosphorus deficiency, Topping, Ultraviolet B (UV-B), wounding	E2 conjugase PHO2; ATP-dependent RNA helicase; Pro-rich protein, Ubiquitin-conjugating enzyme (UBC), Inorganic phosphate transporter 1-7	(Lu et al., 2011; CHIOU 2007; Fujii et al., 2005; Bari et al., 2006; Xie et al., 2007;VALDES-LOPEZ et.al., 2008;Pant, B. D. et al., 2008; Hsieh, L. C. et al., 2009; Lelandais-Brière, C. et al., 2009; Jia, X. et al., 2009; Wang, Z et al., 2009; Valdés‐López et al., 2010; Branscheid et al., 2010; Lundmarket al., 2010; Buhtz et al., 2010; Lee et al., 2010; Gu et al., 2010; Lu et al., 2011; Guo et al…
miR-4	Populus euphratica	Drought, salt	Unindicated	(Qin et al., 2011)
miR-400	Brassica napus	Cadmium	Unindicated	(Barrera-Figueroa et al., 2012)
miR-402	Arabidopsis thaliana	Low temperature	DEMETER-LIKE protein 3	(Zhou et al., 2008;Kim et al, 2010)
miR-403	Glycine soja	Aluminum excess	Unindicated	(Zeng et al., 2012)
miR-406	Brachypodium distachyon	Drought	Unindicated	(Budak and Akpinar et al., 2011)
miR-408	Arabidopsis thaliana, Brassica napus, Celery varietie, Glycine max, Hordeum vulgare, Ipomoea campanulata, Jacquemontia pentantha, Medicago truncatula, Oryza sativa, Populus trichocarpa, Populus tomentosa, Populus tremula, Panicum virgatum, Phaseolus vulgaris, Triticum aestivum, Zea mays	Abscisic acid (ABA) , Aluminum excess, Arsenite treatment, cold, Compression, Copper (Cu) deficiency, Copper (Cu) excess, Drought, Ferrum deficiency, heat, High salt, Low temperature, Nitrogen deficiency, Ozone , Phosphorus deficiency, salinity treatment, Sucrose, Tension, Ultraviolet B (UV-B), water deficit	Peptide chain release factor; plantacyanin, Basic blue copper protein; Copper P1B-ATPase, Chemocyanin precursor, helix-loop-helix DNA-binding domain containing protein;copper ion binding protein	(Lu et al., 2011; Abdel-Ghany et al., 2008; Liu et al., 2008; Jia. et al., 2009; Zhou et al., 2010; Kantar et al., 2010; Valdés‐López et al., 2010; Buhtz et al., 2010; Trindade et al., 2010; Xu et al., 2011; Lima et al., 2011; Chiang 2011; Macovei et al., 2012; Liu and Zhang et al., 2012; Chen et al., 2012; Ren and Tang et al., 2012; Zhao et al., 2012; Trevisan et al., 2012; Devi et al., 2013; Li…
miR-409	Arabidopsis thaliana	Copper (Cu) excess	Unindicated	(Abdel-Ghany et al., 2008)
miR-414	Oryza sativa, Physcomitrella patens	Drought, Salt	Sucrose transporter	(Wan et al., 2011; Macovei et al., 2012)
miR-415	Oryza sativa	Aluminum excess	Viviparous-14; Brassinosteroid insensitive 1	(Lima et al., (2011)
miR-417	Arabidopsis thaliana	Abscisic acid (ABA) , Drought, High salt, Low temperature	Polymerase; C2-domain containing protein; SNF7 family protein	(Jung and Kang, 2007)
miR-426	Brassica juncea, Glycine soja, Oryza sativa	arsenic, High alkali, Aluminum excess	monocopper oxidase SKS1 precursor, Leucoanthocyanidin dioxygenase	(Ge et al., 2010;Guo et al., 2011; Srivastava et al., 2013)
miR-4367	Nicotiana tabacum	Topping	Unindicated	(Guo et al., 2011)
miR-444	Oryza sativa, Triticum aestivum	Low temperature, Cadmium	MADS-box transcription factor	(Lv et al., 2010;Ding et al., 2011;Tang et al., 2012)
miR-45	Glycine soja	High alkali	Unindicated	(Ge et al. 2010)
miR-472	Brassica juncea, Populus tomentosa, Populus tremula	Arsenic, Drought, Ultraviolet B (UV-B)	Resistant proteins	(Jia et al., 2009;Ren et al., 2012; Srivastava et al., 2013)
miR-474	Glycine max , Oryza sativa, Populus trichocarpa, Triticum dicoccoides , Zea mays	Phosphorus deficiency, Drought, High salt, Low temperatur	PPR; protein kinase; kinesin; Leucine-rich repeat	(Lu et al., 2008; Wei et al., 2009; Zhou et al., 2010; Zeng et al., 2010; Kantar et al., 2011; Zhou et al., 2012; Ding et al., 2013)
miR-475	Populus trichocarpa	Compression, Tension, Low temperature	Unindicated	(Lu et al., 2008)
miR-476	Populus trichocarpa	Low temperature, Compression	Unindicated	(Lu et al., 2005; Lu et al., 2008)
miR-477	Nicotiana tabacum, Physcomitrella patens, Populus trichocarpa	Topping, Drought, Low temperature	19S proteasome subunit 9	(Lu et al., 2008;Guo et al., 2011; Wan et al., 2011)
miR-479	Nicotiana tabacum, Populus trichocarpa, Zea mays	Topping, Compression, Drought	Unindicated	(Lu et al., 2005;Ding et al. 2009;Guo et al., 2011)
miR-480	Populus trichocarpa	Compression, Tension	Unindicated	(Lu et al., 2005)
miR-481	Populus trichocarpa	Compression, Tension	Unindicated	(Lu et al., 2005)
miR-482	Glycine max, Populus trichocarpa, Populus tomentosa	Phosphorus deficiency, Drought, Heat, High salt	Tir-nbs-lrr resistance protein; Stress-related protein; Functional candidate resistance protein KR1	(Lu et al., 2008; Chen. et al., 2012;Zeng et al., 2010)
miR-494	Nicotiana tabacum	Topping	Unindicated	(Guo et al., 2011)
miR-499	Glycine soja	High alkali	Unindicated	(Ge et al., 2010)
miR-5	Celery cultivar, Triticum aestivum	salinity, salinity, cold, drought, Heat	Unindicated	(Xin et al., 2011;Jiang et al., 2014)
miR-502	Panicum virgatum	drought	Unindicated	(Xin et al., 2014)
miR-5029	Panicum virgatum	drought	Pavirv00026014m	(Xin et al., 2014)
miR-5090	Arabidopsis thaliana	nitrogen starvation	AOP2	(Begheldo et al., 2015)
miR-5138	Rehmannia glutinosa	Cropping	Unindicated	(Yang et al., 2011)
miR-5142	Rehmannia glutinosa	Cropping	Unindicated	(Yang et al., 2011)
miR-5274	Medicago truncatula	Drought	DNA-damage-repair/toleration protein	(Wang et al., 2011)
miR-528	Brachypodium distachyon, Festuca arundinacea, Oryza sativa, Phalaenopsis aphrodite, Panicum virgatum, Saccharum spp, Zea mays	Glyphosate, Aluminum excess, Ozone , Cadmium , Arsenite treatment, Low temperature, salinity treatment, Drought, Nitrogen deficiency	F-box/LRR-repeat MAX2; IAA-alanine resistance protein 1 (IAR1) like	(Xie et al., 2014; Wei et al., 2009; Unver et al., 2010; Xu et al., 2011; Lima et al., 2011; An et al., 2011; Ding et al., 2011; Kantar et al., 2011; Nischal et al., 2012, Ferreira et al., 2012; Liu and Zhang et al., 2012; Zhao et al., 2012; Trevisan et al., 2012; Ding et al., 2013; Li et al., 2013; Devi et al., 2013)
miR-5284	Gossypium raimondii	Drought, Salinity	Unindicated	(Xie et al., 2015)
miR-529	Oryza sativa, Medicago truncatula, Zea mays	Aluminum excess, Cadmium , Mercury (Hg), Drought, heat,	cDNA squamosa promoter-binding-like protein 9; Zinc ﬁnger family protein; U-box domain-containing protein	(Zhang et al., 2008; Zhou et al., 2010; Li et al., 2014)
miR-530	Populus trichocarpa	Compression, Drought, Heat, High salt, salt stress	Transposon protein;protein hypA; F-box domain containing protein	(Li et al., 2013)
miR-5340	Gossypium raimondii	Drought, Salinity	Unindicated	(Xie et al., 2015)
miR-535	Oryza sativa, Phalaenopsis aphrodite	Arsenite treatment, Low temperature, Nitrogen deficiency, Low temperature	cyclin B2; retrotransposon protein	(Lv et al., 2010; An et al., 2011; Nischal et al., 2012; Yu et al., 2012)
miR-537	Physcomitrella patens	Drought	Organellar nucleoside-diphosphate-sugar epimerase	(Wan et al., 2011)
miR-544	Glycine soja	High alkali	Unindicated	(Ge et al., 2010)
miR-5485	Oryza sativa	Heat	LOC_Os04g20630, LOC_Os01g12000,	(Li et al., 2014)
miR-5489	Oryza sativa	Heat	LOC_Os12g03530	(Li et al., 2014)
miR-5497	Oryza sativa	Heat	LOC_Os03g24040	(Li et al., 2014)
miR-5519	Oryza sativa	Heat	LOC_Os01g60710	(Li et al., 2014)
miR-5554	Medicago truncatula	Drought	Polynucleotidyl transferase; Ribonuclease H fold	(Wang et al., 2011)
miR-5558	Medicago truncatula	Drought	initiation factor eIF-4 gamma; homeodomain-related POX	(Wang et al., 2011)
miR-5640	Arabidopsis thaliana	nitrate-responsive	PPC3	(Begheldo et al., 2014)
miR-5714	Brassica rapa	Heat	Unindicated	(Yu et al., 2011)
miR-5716	Brassica rapa	Heat	Unindicated	(Yu et al., 2011)
miR-5726	Brassica rapa	Heat	Unindicated	(Yu et al., 2011)
miR-5791	Oryza sativa	heat	LOC_Os07g34920	(Li et al., 2014)
miR-5836	Oryza sativa	heat	LOC_Os07g38280	(Li et al., 2014)
miR-6	Populus tomentosa, Zea mays	Salt, Drought	Unindicated	(Ding et al., 2009; Stief et al., 2014)
miR-6001	Triticum aestivum	cold	proteasome subunit alpha type-5	(Wang et al., 2014)
miR-6002	Triticum aestivum	cold	Flowering locus T (FT)	(Wang et al., 2014)
miR-601	Oryza sativa	Cadmium	Unindicated	(Huang et al., 2009)
miR-602	Oryza sativa	Cadmium	Xyloglucan endotrans glucosylase/hydrolase	(Huang et al., 2009)
miR-603	Oryza sativa	Cadmium	Unindicated	(Huang et al., 2009)
miR-604	Oryza sativa	Cadmium	ABA/WDS induced protein	(Huang et al., 2009)
miR-606	Oryza sativa	Cadmium	Strictosidine synthase	(Huang et al., 2009)
miR-6145	Nicotiana tabacum	osmotic stress	Unindicated	(Yin et al., 2014)
miR-6148	Nicotiana tabacum	osmotic stress	Unindicated	(Yin et al., 2014)
miR-6158	Gossypium raimondii	Drought, Salinity	alcohol dehydrogenase 1, glycine-rich RNA-binding protein 3	(Xie et al., 2015)
miR-6190	Gossypium raimondii	Drought	gibberellin 2-beta-dioxygenase 7	(Xie et al., 2015)
miR-6246	Oryza sativa	Arsenite treatment	Unindicated	(Liu 2012)
miR-6247	Oryza sativa	Arsenite treatment	Unindicated	(Liu 2012)
miR-6248	Setaria italica	Cold	Ring ﬁnger protein	(Kumar 2014)
miR-6249	Oryza sativa	Arsenite treatment	Unindicated	(Liu 2012)
miR-6250	Oryza sativa	Arsenite treatment	Unindicated	(Liu 2012)
miR-6252	Oryza sativa	Arsenite treatment	Unindicated	(Liu 2012)
miR-6253	Oryza sativa	Arsenite treatment	Unindicated	(Liu 2012)
miR-6255	Oryza sativa	Arsenite treatment	Unindicated	(Liu 2012)
miR-6424	Gossypium raimondii	Drought, Salinity	allene oxide cyclase 3	(Xie et al., 2015)
miR-66	Glycine soja	High alkali	Unindicated	(Ge et al., 2010)
miR-70	Glycine soja	High alkali	Unindicated	(Ge et al., 2010)
miR-71	Glycine soja	High alkali	Unindicated	(Ge et al., 2010)
miR-771	Solanum lycopersicum	Phosphorus deficiency	Galact osyltransferase fam ily	(Gu et al., 2010)
miR-775	Arabidopsis thaliana, Solanum lycopersicum	Hypoxia, Phosphorus deficiency	Galact osyltransferase fam ily	(Gu et al., 2010; Moldovan et al., 2010)
miR-778	Arabidopsis thaliana	Phosphorus deficiency	Histone methyltransferase SUVH6/5	(Hsieh et al., 2009; Pant et al., 2009)
miR-782	Zea mays	Drought	Unindicated	(Ding et al., 2009)
miR-8	Celery cultivar, Phaseolus vulgaris	nitrate stress	Pre-protein translocase	(Jiang et al., 2014; Babu et al., 2014)
miR-808	Oryza sativa	Aluminum excess	Glycoprotein 3-alpha-L-fucosyltransferase A	(Lima et al., 2011)
miR-809	Oryza sativa	Aluminum excess	Indole-3-acetate beta-glucosyltransferase; OsGrx_S15.1 - glutaredoxin subgroup II	(Lima et al., 2011)
miR-813	Oryza sativa	Aluminum excess	Aldehyde dehydrogenase	(Lima et al., 2011)
miR-815	Zea mays	Drought	Unindicated	(Ding et al., 2009)
miR-819	Oryza sativa	Aluminum excess	Diacylglycerol kinase 1; O-glycosyl hydrolase; ABC protein sub-family F; PPi-vacuolar membrane proton pump	(Lima et al., 2011)
miR-820	Oryza sativa, Zea mays	Nitrogen deficiency, Arsenite treatment, drought, excess salt	DNA (cytosine-5)-	(Nischal et al., 2012; Yu et al., 2012 ; Li et al., 2014; Ding et al., 2009; Sharma et al., 2015)
			methyltransferase (DRM2)
miR-821	Oryza sativa	Nitrogen deficiency	Unindicated	(Nischal et al., 2012)
miR-824	Brassica juncea	arsenic	genes of sulphate transporters and SAT	(Srivastava et al., 2013)
miR-826	Arabidopsis thaliana	Nitrogen deficiency, nitrogen starvation	AOP2	(Liang et al., 2012; Begheldo et al., 2014)
miR-827	Arabidopsis thaliana, Nicotiana tabacum, Oryza sativa, Populus trichocarpa, Triticum aestivum, Zea mays	Phosphorus deficiency, Nitrogen deficiency, Topping, Ozone , Compression, Drought, Heat	SPX E3 ligase NLA; SPX E3 ligase	(Lu et al., 2008; Hsieh et al., 2009; Pant et al., 2009; Lin et al., 2010; Xin et al., 2010; Lundmark et al., 2010; Guo et al., 2011; Xu et al., 2011; Liang et al., 2012; Devi et al., 2013)
miR-831	Arabidopsis thaliana	heat	Unindicated	(Stief et al., 2014)
miR-834	Glycine max	Phosphorus deficiency	Unindicated	(Zeng et al., 2010)
miR-838	Brassica rapa	Arsenite treatment	Unindicated	(Srivastava et al., 2013)
miR-839	Arabidopsis thaliana	Nitrogen deficiency	Unindicated	(Liang et al., 2012)
miR-84	Populus euphratica	Drought	Electron carrier activity	(Li et al., 2011)
miR-845	Oryza sativa	Drought	cDNA retrotransposon protein	(Zhou et al., 2010)
miR-846	Arabidopsis thaliana	Nitrogen deficiency	Unindicated	(Liang et al., 2012)
miR-850	Arabidopsis thaliana	Nitrogen deficiency	Unindicated	(Liang et al., 2012)
miR-851	Oryza sativa	Drought	cDNA ATP-binding protein	(Zhou et al., 2010)
miR-854	Brassica rapa, Festuca arundinacea, Glycine max , Oryza sativa	Arsenite treatment, Glyphosate, Phosphorus deficiency, Drought	cDNA transferase	(Zhou et al., 2010; Zeng. et al., 2010; Unver et al., 2010; Srivastava et al., 2013)
miR-857	Arabidopsis thaliana, Brassica napus	Nitrogen deficiency, Copper deficiency, Cadmium	Unindicated	(Abdel-Ghany et al., 2008; Liang et al., 2012;Barrera-Figueroa et al., 2012)
miR-858	Brassica napus	Cadmium	Unindicated	(Barrera-Figueroa et al., 2012)
miR-862	Glycine soja, Solanum lycopersicum	Aluminum excess, Phosphorus deficiency	Similar to hydroxyproline-rich, glycoprotein-like protein	(Gu et al., 2010; Zeng et al., 2012)
miR-863	Arabidopsis thaliana	Nitrogen deficiency	Unindicated	(Liang et al., 2012)
miR-866	Arabidopsis thaliana	Phosphorus deficiency	Unindicated	(Lundmark et al., 2010)
miR-894	Glycine max , Phalaenopsis aphrodite, Triticum dicoccoides	Phosphorus deficiency, Low temperature, Drought	Similar to protein phosphatase PP2A-4	(Zeng et al., 2010; An et al., 2011; Kantar et al., 2011)
miR-896	Brachypodium distachyon, Oryza sativa, Triticum dicoccoides	Drought	cDNA transposon protein	(Budak and Akpinar 2011; Kantar et al., 2011; Zhou et al., 2010)
miR-9	Nicotiana tabacum	Topping, Wounding	Unindicated	(Tang et al., 2012)
miR-901	Oryza sativa	Drought	cDNA phosphoglycerate kinase	(Zhou et al., 2010)
miR-902	Physcomitrella patens	Drought	Glycine decarboxylase	((Wan et al., 2011))
miR-903	Oryza sativa	Drought	cDNA protein-binding protein	(Zhou et al., 2010)
miR-906	Chlamydomonas reinhardtii	Sulphur deficiency	26S proteasome regulatory subunit	(Shu and Hu, 2012)
miR-909	Chlamydomonas reinhardtii	Sulphur deficiency	pheophorbide a oxygenase	(Shu and Hu, 2012)
miR-914	Chlamydomonas reinhardtii	Sulphur deficiency	Lipoxygenase	(Shu and Hu, 2012)
miR-93	Populus euphratica	Drought	Unindicated	(Li et al., 2011)
